# Supplementary material for: Large deglacial shifts of the Pacific Intertropical Convergence Zone
Source: Nat Commun. 2016 Jan 22;7:10449. doi: 10.1038/ncomms10449 (PMC4735863; doi:10.1038/ncomms10449)
Supplement: Supplementary Data 1 — Dust fluxes and associated 2 s.d. errors for sediment samples taken from cores ML1208-37BB, 31BB and 17PC. Values derived from 230Thxs,0-normalised 232Th concentrations. [file ncomms10449-s2.xlsx]

## Sheet: 37BB
Cruise	Core	Water Depth (m)	Lat (N)	Long (W)	Core Depth (cm)	AGE (ka)	Dust Flux (g/m2/yr)	Dust Flux 2 sigma (g/m2/yr)
ML1208	37BB	2798	7.0436	161.635	132	111.062	0.163974	0.00903675
ML1208	37BB	2798	7.0436	161.635	134	112.803	0.1464	0.0068443
ML1208	37BB	2798	7.0436	161.635	136	114.65	0.145262	0.00745086
ML1208	37BB	2798	7.0436	161.635	138	117.024	0.12442	0.00603324
ML1208	37BB	2798	7.0436	161.635	140	119.341	0.11493	0.00542746
ML1208	37BB	2798	7.0436	161.635	142	122.374	0.10518	0.00474215
ML1208	37BB	2798	7.0436	161.635	144	125.051	0.10843	0.00556295
ML1208	37BB	2798	7.0436	161.635	146	126.87	0.134487	0.00704563
ML1208	37BB	2798	7.0436	161.635	148	128.653	0.152779	0.0081892
ML1208	37BB	2798	7.0436	161.635	149	129.524	0.171665	0.0080045
ML1208	37BB	2798	7.0436	161.635	150	130.231	0.190512	0.0111324
ML1208	37BB	2798	7.0436	161.635	151	130.884	0.242445	0.0145863
ML1208	37BB	2798	7.0436	161.635	152	131.53	0.239261	0.0133221
ML1208	37BB	2798	7.0436	161.635	154	132.813	0.277379	0.016634
ML1208	37BB	2798	7.0436	161.635	156	134.082	0.272565	0.0156093
ML1208	37BB	2798	7.0436	161.635	158	135.507	0.27921	0.0194395
ML1208	37BB	2798	7.0436	161.635	160	137.111	0.272631	0.0182541
ML1208	37BB	2798	7.0436	161.635	161	137.913	0.281969	0.019633
ML1208	37BB	2798	7.0436	161.635	162	138.715	0.259002	0.0177651
ML1208	37BB	2798	7.0436	161.635	164	140.319	0.239091	0.0137193
ML1208	37BB	2798	7.0436	161.635	166	141.923	0.260327	0.0183684
ML1208	37BB	2798	7.0436	161.635	168	143.527	0.268342	0.018626
ML1208	37BB	2798	7.0436	161.635	170	145.131	0.276792	0.021066
ML1208	37BB	2798	7.0436	161.635	172	146.735	0.253498	0.017851
ML1208	37BB	2798	7.0436	161.635	174	148.339	0.277137	0.0166064
ML1208	37BB	2798	7.0436	161.635	176	149.943	0.293398	0.0236178

## Sheet: 31BB
Cruise	Core	Water Depth (m)	Lat (N)	Long (W)	Depth (cm)	AGE (ka)	Dust Flux (g/m2/yr)	Dust Flux 2 sigma (g/m2/yr)
ML1208	31BB	2857	4.68283	160.052	306	110.579	0.14783	0.0084164
ML1208	31BB	2857	4.68283	160.052	308	110.763	0.158031	0.0100415
ML1208	31BB	2857	4.68283	160.052	310	110.946	0.154228	0.0094059
ML1208	31BB	2857	4.68283	160.052	312	111.13	0.166354	0.00879899
ML1208	31BB	2857	4.68283	160.052	314	111.314	0.116756	0.00613901
ML1208	31BB	2857	4.68283	160.052	314	111.314	0.140102	0.00710478
ML1208	31BB	2857	4.68283	160.052	315	111.406	0.114828	0.00591938
ML1208	31BB	2857	4.68283	160.052	316	111.498	0.115184	0.00540542
ML1208	31BB	2857	4.68283	160.052	317	111.591	0.126355	0.00686723
ML1208	31BB	2857	4.68283	160.052	319	111.775	0.128278	0.00701057
ML1208	31BB	2857	4.68283	160.052	321	111.959	0.130218	0.00695023
ML1208	31BB	2857	4.68283	160.052	323	112.144	0.128339	0.00644538
ML1208	31BB	2857	4.68283	160.052	327	112.513	0.126705	0.00789369
ML1208	31BB	2857	4.68283	160.052	330	112.79	0.129904	0.00687746
ML1208	31BB	2857	4.68283	160.052	332	112.975	0.1311	0.00768647
ML1208	31BB	2857	4.68283	160.052	336	113.344	0.14699	0.0093248
ML1208	31BB	2857	4.68283	160.052	340	113.714	0.14379	0.00736214
ML1208	31BB	2857	4.68283	160.052	340	113.714	0.148337	0.00719664
ML1208	31BB	2857	4.68283	160.052	342	113.9	0.131643	0.0066807
ML1208	31BB	2857	4.68283	160.052	344	114.085	0.134172	0.00680731
ML1208	31BB	2857	4.68283	160.052	346	114.27	0.142158	0.00692489
ML1208	31BB	2857	4.68283	160.052	348	114.456	0.150472	0.00693531
ML1208	31BB	2857	4.68283	160.052	350	114.642	0.152339	0.00727777
ML1208	31BB	2857	4.68283	160.052	352	114.884	0.154882	0.00797936
ML1208	31BB	2857	4.68283	160.052	354	115.205	0.141708	0.00603881
ML1208	31BB	2857	4.68283	160.052	356	115.527	0.125741	0.00564137
ML1208	31BB	2857	4.68283	160.052	358	115.848	0.126888	0.00591802
ML1208	31BB	2857	4.68283	160.052	360	116.17	0.127743	0.00571111
ML1208	31BB	2857	4.68283	160.052	362	116.492	0.130587	0.00624
ML1208	31BB	2857	4.68283	160.052	364	116.813	0.123583	0.0062289
ML1208	31BB	2857	4.68283	160.052	366	117.135	0.134128	0.00654456
ML1208	31BB	2857	4.68283	160.052	368	117.457	0.132344	0.00623191
ML1208	31BB	2857	4.68283	160.052	368	117.457	0.129682	0.00572684
ML1208	31BB	2857	4.68283	160.052	370	117.779	0.111715	0.00551317
ML1208	31BB	2857	4.68283	160.052	372	118.102	0.128101	0.00633229
ML1208	31BB	2857	4.68283	160.052	373	118.263	0.127172	0.00624393
ML1208	31BB	2857	4.68283	160.052	374	118.424	0.137795	0.0064163
ML1208	31BB	2857	4.68283	160.052	376	118.746	0.142229	0.00789331
ML1208	31BB	2857	4.68283	160.052	378	119.069	0.101949	0.00488429
ML1208	31BB	2857	4.68283	160.052	380	119.483	0.101979	0.00513471
ML1208	31BB	2857	4.68283	160.052	382	119.957	0.0959827	0.0045945
ML1208	31BB	2857	4.68283	160.052	384	120.432	0.115313	0.0054026
ML1208	31BB	2857	4.68283	160.052	386	120.908	0.103947	0.00489184
ML1208	31BB	2857	4.68283	160.052	388	121.385	0.105258	0.00510335
ML1208	31BB	2857	4.68283	160.052	388	121.385	0.11123	0.00565749
ML1208	31BB	2857	4.68283	160.052	390	121.864	0.101947	0.00564937
ML1208	31BB	2857	4.68283	160.052	392	122.342	0.107776	0.00530529
ML1208	31BB	2857	4.68283	160.052	394	122.822	0.10584	0.00510519
ML1208	31BB	2857	4.68283	160.052	396	123.304	0.125887	0.00927897
ML1208	31BB	2857	4.68283	160.052	398	123.937	0.13571	0.00752272
ML1208	31BB	2857	4.68283	160.052	398	123.937	0.134649	0.00692248
ML1208	31BB	2857	4.68283	160.052	400	124.823	0.14059	0.00833827
ML1208	31BB	2857	4.68283	160.052	402	125.709	0.110701	0.00335564
ML1208	31BB	2857	4.68283	160.052	403	125.709	0.134313	0.00635165
ML1208	31BB	2857	4.68283	160.052	403	126.152	0.131493	0.00623821
ML1208	31BB	2857	4.68283	160.052	404	126.596	0.12529	0.00566154
ML1208	31BB	2857	4.68283	160.052	406	127.483	0.13303	0.00589226
ML1208	31BB	2857	4.68283	160.052	408	128.343	0.157883	0.0275143
ML1208	31BB	2857	4.68283	160.052	408	128.343	0.152999	0.0381639
ML1208	31BB	2857	4.68283	160.052	410	129.075	0.167135	0.0258406
ML1208	31BB	2857	4.68283	160.052	410	129.075	0.167831	0.0224251
ML1208	31BB	2857	4.68283	160.052	411	129.442	0.166051	0.00849762
ML1208	31BB	2857	4.68283	160.052	412	129.809	0.179839	0.0077881
ML1208	31BB	2857	4.68283	160.052	412	129.809	0.175976	0.00970559
ML1208	31BB	2857	4.68283	160.052	413	130.177	0.181234	0.0109527
ML1208	31BB	2857	4.68283	160.052	414	130.545	0.218155	0.0122791
ML1208	31BB	2857	4.68283	160.052	417	131.651	0.221013	0.0116567
ML1208	31BB	2857	4.68283	160.052	418	132.02	0.250682	0.0141967
ML1208	31BB	2857	4.68283	160.052	418	132.02	0.215194	0.0140832
ML1208	31BB	2857	4.68283	160.052	418	132.02	0.214412	0.0134574
ML1208	31BB	2857	4.68283	160.052	420	132.653	0.261957	0.0153437
ML1208	31BB	2857	4.68283	160.052	422	133.021	0.270879	0.0151539
ML1208	31BB	2857	4.68283	160.052	424	133.391	0.261455	0.0180547
ML1208	31BB	2857	4.68283	160.052	424	133.391	0.253134	0.0138684
ML1208	31BB	2857	4.68283	160.052	425	133.577	0.280985	0.015123
ML1208	31BB	2857	4.68283	160.052	425	133.577	0.25096	0.0166774
ML1208	31BB	2857	4.68283	160.052	426	133.763	0.263714	0.0147934
ML1208	31BB	2857	4.68283	160.052	426	133.763	0.243614	0.0132015
ML1208	31BB	2857	4.68283	160.052	428	134.135	0.238523	0.012897
ML1208	31BB	2857	4.68283	160.052	430	134.507	0.251873	0.0134095
ML1208	31BB	2857	4.68283	160.052	431	134.694	0.249529	0.0144659
ML1208	31BB	2857	4.68283	160.052	433	135.067	0.241777	0.0161328
ML1208	31BB	2857	4.68283	160.052	434	135.254	0.230325	0.013898
ML1208	31BB	2857	4.68283	160.052	436	135.628	0.234035	0.0112353
ML1208	31BB	2857	4.68283	160.052	438	136.003	0.249628	0.0151505
ML1208	31BB	2857	4.68283	160.052	440	136.379	0.247651	0.0167452
ML1208	31BB	2857	4.68283	160.052	440	136.379	0.22445	0.01361
ML1208	31BB	2857	4.68283	160.052	441	136.567	0.241263	0.0162291
ML1208	31BB	2857	4.68283	160.052	442	136.756	0.24077	0.0128681
ML1208	31BB	2857	4.68283	160.052	444	137.166	0.240646	0.0165408
ML1208	31BB	2857	4.68283	160.052	446	137.609	0.233754	0.0138843
ML1208	31BB	2857	4.68283	160.052	448	138.051	0.239579	0.0154362
ML1208	31BB	2857	4.68283	160.052	451	138.714	0.236296	0.0161766
ML1208	31BB	2857	4.68283	160.052	451	138.714	0.243634	0.0176904
ML1208	31BB	2857	4.68283	160.052	452	138.935	0.252754	0.0172117
ML1208	31BB	2857	4.68283	160.052	454	139.376	0.256493	0.0180528
ML1208	31BB	2857	4.68283	160.052	456	139.817	0.250044	0.0188307
ML1208	31BB	2857	4.68283	160.052	458	140.258	0.262248	0.0180311
ML1208	31BB	2857	4.68283	160.052	460	140.698	0.233143	0.0132081
ML1208	31BB	2857	4.68283	160.052	460	140.698	0.237615	0.0147975
ML1208	31BB	2857	4.68283	160.052	460	140.698	0.227632	0.0244425
ML1208	31BB	2857	4.68283	160.052	461	140.918	0.268061	0.0194993
ML1208	31BB	2857	4.68283	160.052	462	141.138	0.274298	0.0219208
ML1208	31BB	2857	4.68283	160.052	464	141.797	0.27976	0.0195945
ML1208	31BB	2857	4.68283	160.052	466	142.712	0.25794	0.0179469
ML1208	31BB	2857	4.68283	160.052	468	143.626	0.290903	0.0233808
ML1208	31BB	2857	4.68283	160.052	470	144.542	0.266881	0.0159595
ML1208	31BB	2857	4.68283	160.052	471	144.999	0.299044	0.026113
ML1208	31BB	2857	4.68283	160.052	472	145.457	0.323263	0.0292994
ML1208	31BB	2857	4.68283	160.052	472	145.457	0.295418	0.0263614

## Sheet: 17PC
Cruise	Core	Water Depth (m)	Lat (N)	Long (W)	Depth (cm)	AGE (ka)	Dust Flux (g/m2/yr)	Dust Flux 2 sigma (g/m2/yr)
ML1208	17PC	2926	0.4815	156.448	297	111.523	0.162208	0.00232206
ML1208	17PC	2926	0.4815	156.448	298	112.977	0.144782	0.00200995
ML1208	17PC	2926	0.4815	156.448	299	114.464	0.140705	0.00196028
ML1208	17PC	2926	0.4815	156.448	300	115.977	0.147198	0.0021624
ML1208	17PC	2926	0.4815	156.448	303	119.231	0.128084	0.00561248
ML1208	17PC	2926	0.4815	156.448	304	120.019	0.132138	0.00180324
ML1208	17PC	2926	0.4815	156.448	305	120.81	0.121733	0.00510055
ML1208	17PC	2926	0.4815	156.448	305	120.81	0.116401	0.00189368
ML1208	17PC	2926	0.4815	156.448	307	122.318	0.129397	0.00622206
ML1208	17PC	2926	0.4815	156.448	308	122.615	0.135113	0.00883401
ML1208	17PC	2926	0.4815	156.448	309	122.916	0.125775	0.00740019
ML1208	17PC	2926	0.4815	156.448	310	123.218	0.129618	0.00704141
ML1208	17PC	2926	0.4815	156.448	311	123.521	0.130187	0.0126932
ML1208	17PC	2926	0.4815	156.448	312	123.825	0.119276	0.00479931
ML1208	17PC	2926	0.4815	156.448	313	124.129	0.136291	0.00661603
ML1208	17PC	2926	0.4815	156.448	314	124.434	0.122619	0.00547254
ML1208	17PC	2926	0.4815	156.448	315	124.74	0.130962	0.00757035
ML1208	17PC	2926	0.4815	156.448	316	125.045	0.138788	0.0076871
ML1208	17PC	2926	0.4815	156.448	317	125.352	0.137208	0.0077822
ML1208	17PC	2926	0.4815	156.448	318	125.659	0.140627	0.00692657
ML1208	17PC	2926	0.4815	156.448	319	125.966	0.138175	0.00693035
ML1208	17PC	2926	0.4815	156.448	320	126.275	0.14494	0.00643555
ML1208	17PC	2926	0.4815	156.448	321	126.585	0.15582	0.00969704
ML1208	17PC	2926	0.4815	156.448	322	126.937	0.149233	0.00573306
ML1208	17PC	2926	0.4815	156.448	323	127.379	0.157924	0.00640389
ML1208	17PC	2926	0.4815	156.448	324	127.829	0.157128	0.00812149
ML1208	17PC	2926	0.4815	156.448	324	127.829	0.136228	0.00201903
ML1208	17PC	2926	0.4815	156.448	325	128.28	0.175743	0.00902554
ML1208	17PC	2926	0.4815	156.448	326	128.734	0.19218	0.0147827
ML1208	17PC	2926	0.4815	156.448	327	129.189	0.190136	0.0099761
ML1208	17PC	2926	0.4815	156.448	328	129.646	0.197581	0.0130981
ML1208	17PC	2926	0.4815	156.448	329	130.105	0.236846	0.0136062
ML1208	17PC	2926	0.4815	156.448	330	130.566	0.237622	0.01222
ML1208	17PC	2926	0.4815	156.448	331	131.032	0.235406	0.0117645
ML1208	17PC	2926	0.4815	156.448	332	131.425	0.250487	0.0117822
ML1208	17PC	2926	0.4815	156.448	333	131.719	0.272303	0.0158016
ML1208	17PC	2926	0.4815	156.448	334	132.014	0.304473	0.0166378
ML1208	17PC	2926	0.4815	156.448	335	132.311	0.275529	0.00484414
ML1208	17PC	2926	0.4815	156.448	336	132.607	0.284362	0.00537938
ML1208	17PC	2926	0.4815	156.448	337	132.905	0.308733	0.00570578
ML1208	17PC	2926	0.4815	156.448	338	133.202	0.296089	0.00679771
ML1208	17PC	2926	0.4815	156.448	339	133.5	0.326693	0.00600386
ML1208	17PC	2926	0.4815	156.448	340	133.798	0.314098	0.00536
ML1208	17PC	2926	0.4815	156.448	341	134.096	0.325129	0.00600334
ML1208	17PC	2926	0.4815	156.448	342	134.395	0.334986	0.00701534
ML1208	17PC	2926	0.4815	156.448	343	134.695	0.322859	0.00700675
ML1208	17PC	2926	0.4815	156.448	344	134.994	0.302248	0.00719326
ML1208	17PC	2926	0.4815	156.448	345	135.295	0.306196	0.00517539
ML1208	17PC	2926	0.4815	156.448	346	135.597	0.254406	0.00454618
ML1208	17PC	2926	0.4815	156.448	347	135.972	0.272358	0.00520024
ML1208	17PC	2926	0.4815	156.448	348	136.434	0.257105	0.00469192
ML1208	17PC	2926	0.4815	156.448	349	136.9	0.261996	0.00394921
ML1208	17PC	2926	0.4815	156.448	350	137.368	0.261429	0.00415256
ML1208	17PC	2926	0.4815	156.448	351	137.839	0.261231	0.00427241
ML1208	17PC	2926	0.4815	156.448	352	138.31	0.245974	0.00383072
ML1208	17PC	2926	0.4815	156.448	353	138.784	0.261077	0.0041127
ML1208	17PC	2926	0.4815	156.448	354	139.259	0.261839	0.00407555
ML1208	17PC	2926	0.4815	156.448	355	139.737	0.277182	0.00447992
ML1208	17PC	2926	0.4815	156.448	356	140.23	0.270956	0.00425863
ML1208	17PC	2926	0.4815	156.448	357	140.455	0.275993	0.00438918
ML1208	17PC	2926	0.4815	156.448	361	141.357	0.250595	0.00479543
ML1208	17PC	2926	0.4815	156.448	361	141.357	0.281521	0.00450435
ML1208	17PC	2926	0.4815	156.448	362	141.582	0.279632	0.00442266
ML1208	17PC	2926	0.4815	156.448	363	141.807	0.270704	0.00439075
ML1208	17PC	2926	0.4815	156.448	364	142.033	0.26931	0.00424563
ML1208	17PC	2926	0.4815	156.448	366	142.484	0.275536	0.00440178
ML1208	17PC	2926	0.4815	156.448	368	142.934	0.276854	0.00432134
ML1208	17PC	2926	0.4815	156.448	370	143.385	0.28304	0.00429128
ML1208	17PC	2926	0.4815	156.448	372	143.836	0.277709	0.00419422
ML1208	17PC	2926	0.4815	156.448	374	144.286	0.277334	0.00408698
ML1208	17PC	2926	0.4815	156.448	376	144.737	0.284756	0.00406254
ML1208	17PC	2926	0.4815	156.448	378	145.188	0.273829	0.00468871
ML1208	17PC	2926	0.4815	156.448	380	145.638	0.266237	0.00472031
ML1208	17PC	2926	0.4815	156.448	384	146.54	0.281026	0.00492474
ML1208	17PC	2926	0.4815	156.448	386	146.991	0.297234	0.00599688
ML1208	17PC	2926	0.4815	156.448	390	147.892	0.297093	0.00530074
